# Supplementary material for: Evolution of virulence in emerging epidemics: from theory to experimental evolution and back
Source: Virus Evol. 2024 Oct 15;10(1):veae069. doi: 10.1093/ve/veae069 (PMC11578488; doi:10.1093/ve/veae069)
Supplement: veae069_Supp [file veae069_supp.zip]

Archive with 2 entries (2 files):
- SI_Appendix.pdf
- Supp_Figures_and_Tables.pdf
